# Supplementary material for: Chlorophyll fluorescence analysis revealed essential roles of FtsH11 protease in regulation of the adaptive responses of photosynthetic systems to high temperature
Source: BMC Plant Biol. 2018 Jan 10;18:11. doi: 10.1186/s12870-018-1228-2 (PMC5763919; doi:10.1186/s12870-018-1228-2)
Supplement: Supplementary file 1 — Summary of the IC and LC chlorophyll fluorescence parameters in Col-0 WT and FtsH11 mutant salk033047 plants in response to the 30 °C-treatment. Definition for the Chl fluorescence parameters and their calculation equations are provided in the second sheet. (XLSX 19 kb) [file 12870_2018_1228_MOESM1_ESM.xlsx]

## Sheet: ResultSummary
Photosystem	Measuring Parameters	Col-0, 21C-ck	Col-0, 25C-2d	salk033047, 25C-2d	Col-0, 25C-5d	salk033047, 25C-5d	Col-0, 30C-2d	Col-0, 30C-5d	salk033047, 21C-ck	salk033047, 30C-2d	salk033047, 30C-5d
PSII-IC	ETR(II)-IC	Normal						NSC* (1st 5 points decreases a little)	Normal	Further decreased at all points	Further decreased at all points
PSII-LC	ETR(II)-LC	Normal						NSC (Last 6 points, 97-827 Par, decresed a little)	Normal	1-3 point normal; 4-11 points, 24-827 PAR, decreased	Further decreased at all points
Maximal Quantum Yield	Fm-ICLC	Normal						Normal	Normal	Decreased	Further Decreased
PSII-IC	Y(II)-IC	Normal	NSC					NSC (1st 5 points lowered a little)	Normal	Decreased	Further Decreased
PSII-LC	Y(II)-LC	Normal	NSC					NSC (2, 3, 4 points, 8-15-24-PAR, lowered a little)	1st lowered a little, 2, 3, 4 similar to Col-0 30C5d, all others (55-827 PAR) are normal	Decreased at all points	Further decreased at all points
PSII-IC	Y(NO)-IC	Normal						NSC (the 2, 3, 4,5 points lowered a little	Normal	NSC	Last 9 points increased gradually
PSII-LC	Y(NO)-LC	Normal						NSC (the 2-5 points, 8-55PAR, a little higher)	Similar to Col-0-30C5d	1-4 points Significant higher, others a little higher)	1-8 points Significant higher, others a little higher)
PSII-IC	Y(NPQ)-IC	Normal						NSC (the 2, 3 points changes a little	Normal	Increased	Further Increased
PSII-LC	Y(NPQ)-LC	Normal						Normal	Normal	Normal1-4 point, Increase 5-8 point, NSC 9-11 points	Increase at all points, but less significant than IC
PSII-IC	NPQ-IC	Normal						NSC (all lower then 21C)	differ in pattern	Increased	First 2-8 points further Increased
PSII-LC	NPQ-LC	Normal						NSC	Normal	Normal1-4 point, Increase 5-8 point, NSC 9-11 points	Increase at all points
PSII-IC	qN-IC	Normal						NSC (the 2, 3, 4 points lowered a little)	differ in pattern	Increased	Further Increased
PSII-LC	qN-LC	Normal						NSC (the 2, 3, 4 points lowered a little)	Normal (2-3 poins, 8-15 PAR, a little higher than Col-21C)	5-11 points increased; 1-4 points NSC (0-24 par)	Further Increased at all light levels
PSII-IC	qP-IC	Normal						NSC (the 2, 3, 4 points lowered a little)	Normal (a little higher then Col-0)	Lowered then 047-21C, NSC w/Col-5d	4-15 point higher than 21C
PSII-LC	qP-LC	Normal						NSC	Normal	NSC	NSC
PSII-IC	qL-IC	Normal						NSC (the 2, 3, 4 points lowered a little)	Normal (All a little higher then Col-0)	NSC	2-15 point Much higher than 21C
PSII-LC	qL-LC	Normal						NSC (the 2-5 points, 8-55 par, lowered a little)	Normal	2-4 points, 8-24 par, higher than 21C, others normal	2-8 points, 8-225 par, higher than 21C, others normal
PSII-IC	Fm'/Fm	Normal							Increase higher
P700-IC	Y(I)-IC	Normal						Lowered at all points	Differ in pattern, increases over 7-15 SP times	Similar to 047-21C	Similar to Col-30C5d
P700-LC	Y(I)-LC	Normal						2-4 points significant lower, 5-7 moderate lower; 1, 8-11 NSC	Normal, except 4 is higher	NSC 1-5; 6-11 are much lower	Similar to Col-30C5d
P700-IC	Y(ND)-IC	3rd measure is highest, then decrease gradually						4th measure is highest, then decrease gradually	2nd measure is highest, then decrease gradually	3rd measure highest, Increases @ 2-15 points	3rd measure highest, Further Increased @ all points
P700-LC	Y(ND)-LC
P700-IC	Y(NA)-IC	3rd measure is lowerest, then increase gradually						Higher than Col-21C at all points; 4th measure is lowerest, then incease gradually	Differ in Pattern, increase then decrease	Decreased	Further decreased the 1st 1,2,3 points. Other similar to 30C-2d
P700-LC	Y(NA)-LC
PSI-IC	ETR(I)-IC (Similar to Y(I)	Normal						Lowered at all points	Differ in pattern, increases over 7-15 SP times	Similar to 047-21C	Similar to Col-30C5d
PSI-LC	ETR(I)-LC	Normal						NSC 1-5; A little lower 6-11	NSC 1-9; a little lower at high light level 10-11	NSC 1-5; Significant lowered at high light level 6-11	Similar to 047-30C2d
PSI-IC	Pm-	Nomal						Lowered	Similar to Col-30C5d	Decreased	Further Decreased
PSI-IC	Pm'-IC	Nomal						Decrease at all point	Similar pattern to Col-21C, a little decrease but not significant	Decreased	Further Decreased
PSI-LC	Pm'-LC	Nomal						Decrease at all points. but 2-4 points significant lower, 1, 5-11 moderate lower	Similar pattern to Col-21C, a little decrease but not significant	Decrease at all points. 1-4 higher then Col-30C5d, 5 similar, 6-11 lower than Col-30C5d	Decrease at all points. Significant lower than all others
NSC* = No significant change/deviation from Col-0_21C-ck was observed; Results are similar with Col-0 at 21C

## Sheet: Chl-Parameters 
Parameters	Parameter Definition	Calculation Equation
Fo	Dark fluorescence yield, assessed after dark adaptation. It describes the flurescence yield of open PSII in the dark adapted state.	Measured
Fm	Maximal fluorescence yield, assessed after dark adaptation,	Measured
F	Fluorescence yield. When a SP is triggered, Fluo signal (in SP kenetice) is averaged for 0.2 s and the averaged value is denoted F	Measured during slow kenetic IC
Pm, P	P700 of PSI; Pm-maximum of P700 redox state of PSI, P-analogy to the F´m	Measured
Fv/Fm	Maximal PSII quantum yield, determined after dark adaptation. also called Maximum quantum efficiency of PSII photochemistry.	Fv/Fm = (Fm-Fo)/Fm	Oxborough and Baker 1997
Y(II)	Effective PSII quantum yield ( efficiency of PSII photochemistry = ΦPSII). A sample can show different Y(II)-values depending on the state of illumination at the very monment when the SP is applied. After dark adaptation, the effective PSII quantum yield Y(II) is maximal. Y(II) =0->1	Y(II) = (Fm'-F)/Fm'	Genty et al. 1989
Y(NO)	Quantum yield of nonregulated energy dissipation in PSII, reflects the fraction of energy that is passively dissipated in form of heat and fluorescence	F/Fm = 1/(NPQ+1+qL(Fm/Fo-1)]	Calculated according to Kramer et al. 2004; Photosynthesis Research 79: 209-218)
Y(NPQ)	Quantum yield of regulated energy dissipation in PSII, represents the fraction of energy dissipated in form of heat via the regulated non-photochemical quenching	1 - Y(II) - Y(NO) = 1-Y(II)-1/[NPQ+1+qL(Fm/Fo-1)]	Calculated according to Kramer et al. 2004; Photosynthesis Research 79: 209-218)
NPQ	A measure of nonphotochemical fluorescece quenching. It reflecting down-regulation of PSII as a protective mechnism against excess light intensity.	Fm-Fm'/Fm'
qN	Coefficient of nonphotochemical quenching;. It vary between 0 to 1. qN is very sensitive to changes in the energy status of the chloroplasts (energy-dependent quenching). Such changes are readilyt induced by various environmental stress factors.	(Fm-Fm')/(Fm-Fo')
ETR(II)	PSII electron transport rate	Y(II) × PPFD × αII**	Miyake et al. 2005)
ETR(I)	PSI electron transport rate	Y(I) × PPFD × αI**	Miyake et al. 2005)
Y(I)	The photochemical quantum yield of PSI	(Pm – P)/ Pm
Notes:
**αI and αII were obtained as αI = p × dI and αII = p × dII, where p is the absorptance (the fraction of the incident light absorbed by leaves), and dI and dII are the fractions of the absorbed light distributed to PSI and PSII, respectively.
After dark adaptation, normally the extent of energy-dependent non-photochemical quenching in minimal (NPQ = 0) and maximal photochemical quenching is observed.
After dark adaptation, normally all PSII reaction centers are open (F=Fo) and non-photochemical energy dissipation is minimal (qN = NPQ = 0)
The sum all quantum yields always amount to 1.
If Y(II) = 0.6, this means that 60% of the absorbed quanta are convered into chemincally fixed energy by the photochemical chaged separation at PSII reaction center. The other 40% of the quanta is dissipated into heat and fluorescence.
Y(II) + Y(NPQ) + Y(NO) = 1
A high Y(NPQ) value indicates that the photon flux density is excessive and on the other hand shows that the sample has retained the physiological means to protect itself by regulation
A high Y(NO) value indicates that both photochemical energy conversion and protective regulatory mechnisms are inefficient.
High Y(NO) is indicative of the plant having serious problems to cope with the incident radiation, either it is already damaged or it will be photodamaged unpon further irradiation.
qN is an indicator of stress induced limitations. It has proven to be the most sensitive parameter for early detection of such limitations by fluorescence measurements. qN = 0 after dark adaptation
